# Supplementary material for: Fabrication and Characterization of a Composite Ni-SDC Fuel Cell Cathode Reinforced by Ni Foam
Source: Materials (Basel). 2022 Jul 14;15(14):4891. doi: 10.3390/ma15144891 (PMC9319338; doi:10.3390/ma15144891)
Supplement: Supplementary file 1 [file materials-15-04891-s001.zip]

Archive with 1 entries (1 files):
- materials-1784323-supplementary.pdf
